# Supplementary material for: Preclinical Efficacy of VTX-0811: A Humanized First-in-Class PSGL-1 mAb Targeting TAMs to Suppress Tumor Growth
Source: Cancers (Basel). 2024 Aug 6;16(16):2778. doi: 10.3390/cancers16162778 (PMC11352552; doi:10.3390/cancers16162778)
Supplement: Supplementary file 1 [file cancers-16-02778-s001.zip]

Archive with 1 entries (1 files):
- cancers-3098371-supplementary.pptx
